# Supplementary material for: Organic contaminants in Ganga basin: from the Green Revolution to the emerging concerns of modern India
Source: iScience. 2021 Feb 3;24(3):102122. doi: 10.1016/j.isci.2021.102122 (PMC7900350; doi:10.1016/j.isci.2021.102122)
Supplement: Tables S4–S9 [file mmc2.xlsx]

## Sheet: Table S4
Compound classes	Season of sampling	Year of sampling	Study area	Maximum concentration	ng/L	Location	Highest average concentration	ng/L	Most detected compound	References
PFAS (20: perfluoroalkylsulfonates (C2, 3, 4,6, 8, 10), perfluorocarboxylates (C3–C18), perfluorooctanesulfonamide, N-ethyl perfluorooctane sulfonamide, N-ethyl perfluorooctane sulfonamidoacetate)	April-May	2008	Ganga, Hugli	PFHxA	2.29	Ganga (not specified)	PFOS*	<0.04-1.81	PFOS	(Yeung et al., 2009)
Anionic surfactants	November	-	Hugli and small tributaries (Kolkata)	Total anionic surfactants	425,000	Haora	Point values, no range	-	-	(Ghose et al., 2009)
NSAIDs, other pharmaceuticals (acetaminophen, aspirin, carbamazepine, codeine, diazepam, diclofenac, ibuprofen, ranitidine), other compounds (caffeine)	-	-	Yamuna (Delhi area)	-	-	-	-	-	Acetaminophen	(Mutiyar and Mittal, 2012)
Other compounds (caffeine)	-	-	Yamuna (Delhi area)	Caffeine	808	Delhi	Point values, no range	-	-	(Mutiyar and Mittal, 2012)
Antibiotics (ampicillin, ciprofloxacin, gatifloxacin, sparfloxacin, cefuroxime)	Winter, summer, monsoon*	-	Yamuna (Delhi area)	Ampicillin	27,100	Delhi	Ampicillin	12,680 ± 8380 (6300-27,100)	Ampicillin, ciprofloxacin	(Mutiyar and Mittal, 2014a)
PFAS (21 compounds: perfluorocarboxylates, perfluorosulfonates, perfluorooctane sulfonamide, N-ethyl-perfluorooctane sulfonamide, N-methyl-perfluorooctane, sulfonamide, N-ethylperfluorooctane sulfonamidoethanol, N-methylperfluorooctane sulfonamidoethanol)	February-April	2014	Bhagirathi, Alaknanda and Ganga	PFBS	10.2	Gangasagar (South 24 Parganas)	PFBS*	<0.04-10.2	PFOA	(Sharma et al., 2016)
NSAIDs, other pharmaceuticals (acetaminophen, aspirin, carbamazepine, codeine, diazepam, diclofenac, ibuprofen, ranitidine)	November, April, July*	2010-2011	Yamuna (Delhi area)	Ibuprofen	2302	Delhi	Ibuprofen	1489 ± 904 (330-2111)	Acetaminophen	(Mutiyar et al., 2018)
Other compounds (caffeine)	November, April, July*	2010-2012	Yamuna (Delhi area)	Caffeine	2641	Delhi	Caffeine	2082 ± 720 (1101-2640)	-	(Mutiyar et al., 2018)
Antibiotics (ceftriaxone, ofloxacin, ciprofloxacin, norfloxacin, sulfamethoxazole, metronidazole)	May, July, October, December*	2014	Kshipra (Ujjain)	Sulfamethoxazole	4660	Ujjain	Sulfamethoxazole	2750 (1050-4660)	Sulfamethoxazole	(Diwan et al., 2018)
Biocides (triclosan)	Summer-Winter	2014-2016	Gomti	Triclosan	9650	Sultanpur	Triclosan	3410 ± 2920 (1100-9650)	-	(Nag et al., 2018)
Antibiotics, NSAIDs, other pharmaceuticals (acetaminophen, atenolol, carbamazepine, ciprofloxacin, clofibric acid, diclofenac, hydrochlorothiazide, ibuprofen, ketoprofen, naproxen, and sulfamethoxazole)	February-April	2014	Bhagirathi, Alaknanda and Ganga	Ketoprofen	107	Farakka	Ketoprofen*	2.71-107	Ketoprofen	(Sharma et al., 2019)
Insect repellent products, biocides (DEET, triclocarban, triclosan)	February-April	2014	Bhagirathi, Alaknanda and Ganga	DEET	22.3	Varanasi	DEET*	1.88-22.3	DEET	(Sharma et al., 2019)
Artificial sweeteners (acesulfameK, aspartame, cyclamate, saccharine, sucralose)	February-April	2014	Bhagirathi, Alaknanda and Ganga	Saccharine	85.43	Patna	Saccharine*	1.0-85.43	Cyclamate, sucralose	(Sharma et al., 2019)
Other compounds (caffeine)	February-April	2015	Bhagirathi, Alaknanda and Ganga	Caffeine	743	Patna	Caffeine*	17.5-743	-	(Sharma et al., 2019)
Antibiotics, NSAIDs, other pharmaceuticals (azithromycin, bicalutamide, carbamazepine, clarithromycin, cyclophosphamide , desipramine, diclofenac, diltiazem, diphenhydramine, furosemide, glibenclamide, hydrochlorothiazide, ibuprofen, ketoprofen, meloxicam, methotrexate, metoprolol, naproxen, pindolol, prednisolone, propranolol, sertraline, sotalol,sulfamethoxazole, tramadol, trimethoprim, venlafa…	February	2014	Ahar, Pichola Lake and Fateh Sagar Lake (Udaipur)	Ibuprofen	1887	Udaipur	Ibuprofen	<17-1887 ± 796	Hydrochlorothiazide	(Williams et al., 2019)	triplicate grab samples
Hormones (androsterone, dihydrotestosterone, estrone, 17αestradiol, 17αethynylestradiol, 17βestradiol, testosterone)	February	2014	Ahar, Pichola Lake and Fateh Sagar Lake (Udaipur)	Androsterone	1557	Udaipur	Androsterone	<6-1557 ± 106	17αestradiol	(Williams et al., 2019)
Insect repellent products, biocides (DEET, triclosan)	February	2014	Ahar, Pichola Lake and Fateh Sagar Lake (Udaipur)	DEET	388	Udaipur	DEET	<15-388 ± 57	DEET	(Williams et al., 2019)
Other compounds (bisphenol A, benzotriazole, methylbenzotriazole, caffeine)	February	2014	Ahar, Pichola Lake and Fateh Sagar Lake (Udaipur)	Caffeine	37,476	Udaipur	Caffeine	<14-37,476 ± 35,182	Caffeine	(Williams et al., 2019)
	* Evaluation of the seasonal variablity of concentrations was considered						* No average available

## Sheet: Table S5
Compound classes	Season of sampling	Year of sampling	Study area	Maximum concentration	μg/kg d.w.	Location	Highest average concentration	ng/g d.w.	Most detected compound	References
Phtalates (di-methyl phthalate, di-ethyl phthalate, di-butyl phthalate, DEHP, and di-octyl phthalate)	March-May	2008	Gomti	DEHP	324.72	Gomti (not specified)	DEHP	31.62 (<0.27-324.72)	DEHP	(Srivastava et al., 2010)
PFAS (PFOA, PFOS)	-	-	Hugli, Sundarban wetland	PFOA	14.09	Bakkhali (South 24 Parganas)	PFOA	11.61 ± 1.86 (<0.50-14.09)	PFOA	(Corsolini et al., 2012)
Antibiotics (ceftriaxone, ofloxacin, ciprofloxacin, norfloxacin, sulfamethoxazole, metronidazole)	May, July, October, December*	2014	Kshipra (Ujjain)	Ofloxacin	9.74	Ujjain	Ofloxacin	1.39 (BDL-9.74)	Ofloxacin, sulfamethoxazole	(Diwan et al., 2018)
Biocide (triclosan)	Summer-Winter	2014-2016	Gomti	Triclosan	50.35	Sultanpur	Triclosan	18.92 ± 16.02 (5.11–50.36)	-	(Nag et al., 2018)
NSAIDs, other pharmaceuticals (carbamazepine, diclofenac, ibuprofen, naproxen)	March	2015	Hugli	Carbamazepine	519	North 24 Parganas	Carbamazepine	134 ± 257 (4-519)	-	(Chakraborty et al., 2019)	5 subsamples collected in 9 m2
Antibacterial (triclosan), Musk fragrances (musk ketone), Preservatives (methyl, ethyl, propyl and butyl paraben)	March	2015	Hugli	Methyl paraben	423	Kolkata	Methyl paraben	168 ± 147 (56-423)	-	(Chakraborty et al., 2019)
Other compounds (bisphenol A, phthalates, DEHA)	March	2015	Hugli	DEHP	300	Haora	DEHP	87 ± 77 (15-300)	DEHP	(Chakraborty et al., 2019)
	* Evaluation of the seasonal variablity of concentrations was considered

## Sheet: Table S6
Compound classes	Season of sampling	Year of sampling	Study area	Maximum concentration	ng/L	Highest average concentration	ng/L	Location	Most detected compound	References
OCPs (DDT group)	-	1976-1978	Yamuna (Delhi area)	p,p'-DDT	1610	p,p'-DDT	0.24 ± 0.07 (30-1610)	Delhi	p,p'-DDE, p,p'-DDT	(Agarwal et al., 1986)
OCPs (aldrin, DDT group, HCH isomers, heptachlor)	-	1985-1987	Mahala water reservoir (Jaipur)	γ-HCH	26,360	γ-HCH*	<100-26,360	Jaipur	γ-HCH	(Bakre et al., 1990)
OCPs (aldrin, dieldrin)	-	1988-1989	Yamuna (Delhi area)	Dieldrin	100,000	Aldrin	23400 ± 14000 (500-50000)	Delhi	-	(Nair et al., 1991)
OCPs (DDT group, HCH isomers, endosulfan isomers)	August	1995	Ganga (Varanasi)	p,p'-DDT	79,818	p,p'-DDT*	<10-79,818	Varanasi	p,p'-DDT	(Nayak et al., 1995)
OCPs (aldrin, DDT group, dieldrin, endrin, endosulfan); Herbicides (2,4-D); OPhs (dimethoate, methyl parathion)	Monthly	1989-1990	Ganga (Kachla to Kannauj)	p,p'-DDT	5330	p,p'-DDT*	3330-5330	Kannauj	-	(Rehana et al., 1995)
OCPs (aldrin, DDT group, dieldrin, endrin, endosulfan); Herbicides (2,4-D); OPhs (dimethoate, methyl parathion)	Monthly	1989-1991	Ganga (Narora)	α-HCH	1380	Point values, no range	-	Narora	-	(Rehana et al., 1996)
OCPs (DDT group, HCH isomers)	November	1992	22 ponds (Shahjahanpur)	β-HCH	10,110	β-HCH	1920 ± 2900 (110-10,110)	Shahjahanpur	β-HCH, γ-HCH	(Dua et al., 1996)
OCPs (DDT group, HCH isomers)	March, July, November*	1994	7 Himalayan lakes (Nainital region)	p,p'-DDT	22,222	p,p'-DDT	18,791 (14,815-22,222)	Nainital	-	(Dua et al., 1998)
OCPs (endosulfan, γ-HCH, total HCH, total DDT)	November-December	1999	Rivers and streams of the Kumaun Himalayan region	Total DDT	72	Total DDT*	9-72	Pithoragarh	-	(Sarkar et al., 2003)
OCPs (aldrin, dieldrin, DDT group, HCH isomers); OPhs (ethion, malathion, methyl parathion)	June-December	2003	Ganga (Kanpur)	Malathion	2610	Malathion	<40-2610 ± 50	Kanpur	-	(Sankararamakrishnan et al., 2005)	duplicate samples for each site
OCPs (aldrin, DDT group, dieldrin, endosulfan, total HCH); Herbicides (2,4-D); OPhs (dimethoate, methylparathion, malathion)	May-June, August-September, December-February	1999-2001	Yamuna (Delhi area)	Total endosulfan	114	Total endosulfan	114 ± 19.8	Delhi	-	(Aleem and Malik, 2005)
OCPs (aldrin, dieldrin, total DDT, endosulfan, total HCH)	-	2004-2005	Bhagirathi, Alaknanda, Ganga and minor rivers of Uttarakhand	Total DDT	364.81	Total DDT	91.20 (BDL-364.81)	Uttarakhand rivers (not specified)	-	(Semwal and Akolkar, 2006)
OCPs (aldrin, DDT group, dieldrin, endosulfan group, endrin, HCB, HCH isomers, heptachlor group, chlordane metabolites, methoxychlor)	October	2003	Streams, ponds and canals between Kanpur and Lucknow	β-HCH	1320	β-HCH	30 (BDL-1320) median	Unnao	β-HCH, γ-HCH	(Singh et al., 2007)
OCPs (aldrin, DDT group dieldrin, endosulfan isomers, HCH isomers)	February	1999	Yamuna and canals (Delhi and Haryana)	p,p'-DDT	1423.44	p,p'-DDT	843.02 ± 462.72 (307.54-1423.44)	Delhi	-	(Kaushik et al., 2008)
OCPs (aldrin, chlordane isomers, DDT group, dieldrin, endosulfan group, endrin, HCB, HCH isomers, heptachlor group, methoxychlor)	January-December	2004-2005	Gomti	β-HCH	301.44	β-HCH	24.21 ± 53.96 (<100-301.44)	Gomti (not specified)	δ-HCH	(Malik et al., 2009)
OCPs (aldrin, dieldrin, HCH (lindane and other isomers), total DDT, dicofol)	May, August, November*	-	Hugli and small tributaries (Kolkata)	Other HCH isomers	7820	γ-HCH	6010 (5.4-6.65)	Palta (North 24 Parganas)	γ-HCH	(Ghose et al., 2009)
OCPs (dicofol, endosulfan group, heptachlor); OPhs (chlorpyrifos, ethion); Pyrethroids (cypermethrin, deltamethrin)	November	2006	flowing water bodies adjacent to the tea gardens of Dooars and Hill regions	Heptachlor	7.6	Heptachlor	4.3 (0.8-7.6)	Dooars region (not specified.)	Heptachlor	(Bishnu et al., 2009)
OCPs (HCH isomers)	-		Sharda river, Reetha river, drains surrounding lindane factory (Lucknow)	α-HCH	290,000	α-HCH*	130,000-290,00	Lucknow	α-HCH	(Jit et al., 2011)
OCPs (DDT group, endosulfan group, lindane); OPhs (methyl parathion)	January-December	2006-2007	Ganga and Jamania river (Bhagalpur)	α-endosulfan	739	α-endosulfan	<10.00-739	Bhagalpur	α-endosulfan	(Singh et al., 2012)
OCPs (HCH isomers, DDT group)	January	2012	Yamuna (Delhi area)	p,p'-DDT	239	β-HCH	120 (<0.1-220)	Delhi	β-HCH	(B. Kumar et al., 2012b)
OCPs (aldrin, dieldrin, DDT group, endrin, endosulfan group, HCH isomers, heptachlor group)	December-August	2010-2011	Ganga and tributaries in upper, middle and lower reach	Total endosulfan	17.9	Total endosulfan	13.8-17.9	Bhagalpur	Endosulfan group	(Mutiyar and Mittal, 2013)
OCPs (aldrin, DDT group,endosulfan group, HCH isomers)	Winter, summer, monsoon	2013-2014	Ganga and Yamuna (Allahabad)	γ-HCH	24,500	γ-HCH*	<10,000-24,500	Allahabad	-	(Raghuvanshi et al., 2014)
OCPs (aldrin, DDT group, dieldrin, endosulfan group, endrin, HCB, HCH, heptachlor); OPhs (chlorpyrifos, diazinon, dichlorvos, ethion, malathion, methyl parathion, parathion)	December-February, March-May, June-July, October-November*	-	Tighra reservoir (Gwalior)	Dichlorvos	22.3	Dichlorvos	17.15 ± 3.86 (12.3-22.3)	Gwalior	α-endosulfan	(Rao and Wani, 2015)
OCPs (dicofol, DDT group, endosulfan group, HCH isomers, heptachlor); Herbicides (alachlor, atrazine, butachlor, pendimethalin)	-	-	Gomti	Buthachlor	135,000	Buthachlor	<1000-135,000	Lucknow	o,p'-DDE	(Trivedi et al., 2016)
OCPs (DDT group, endosulfan group, HCH isomers); OPhs (chlorpyripfos, methylparathion, monocrotophos, phorate); Herbicides (atrazine, buthaclor); Fungicides (metalaxyl)	May-June, October-November*	2014-2016	Hugli	δ-HCH	2940	δ-HCH	1106 ± 766 (206-2940)	Hugli (not specified)	α-HCH, β-HCH, δ-HCH	(Mondal et al., 2018)
	* Evaluation of the seasonal variablity of concentrations was considered					* No average available

## Sheet: Table S7
Compound classes	Season of sampling	Year of sampling	Study area	Maximum concentration	μg/kg d.w.	Highest average concentration	ng/g d.w.	Location	Most detected compound	References
OCPs (DDT group)	-	1976-1978	Yamuna (Delhi area)	p,p'-DDT	3060	p,p'-DDT	180 ± 120 (6-3060)	Delhi	p,p'-DDT	(Agarwal et al., 1986)
OCPs (DDT group, HCH isomers)	November	1992	22 ponds (Shahjahanpur)	o,p'-DDT	908.25	p,p'-DDT	111.12 ± 204.63 (<1-722.70)	Shahjahanpur district UP	β-HCH	(Dua et al., 1996)
OCPs (aldrin, DDT group, dieldrin, endosulfan isomers, endrin, HCB, HCH isomers, heptachlor group)	March, June, October, December*	1988-1989	Ganga (Narora to Kannauj)	Heptachlor epoxide	18	Heptachlor epoxide*	BDL-18	Kannauj	Aldrin, γ-HCH	(Ahmad et al., 1996)
OCPs (chlordane+methabolites, total DDT, HCB, total HCH)	October, November, March, May	1989, 1992-1993, 1997	Ganga and tributaries in upper, middle and lower reach	Chlordane+metabolites	49	Chlordane+metabolites*	9.6 ± 16 (<0.1-49)	Kahalgaon (Baghalpur)	Total DDT	(Senthilkumar et al., 1999)
OCPs (DDT group, endosulfan group, HCH isomers)	March, August*	1998, 2000	Hugli	Endosulfan sulfate	400	Endosulfan sulfate	BDL-400	Gangasagar (South 24 Parganas)	β-HCH	(Bhattacharya et al., 2003)
OCPs (DDT group, dieldrin, endrin, HCB, HCH isomers, methoxychlor, mirex, trans-eptachlorepoxide)	April	2003	Hugli, Sundarban wetland	p,p'-DDT	1.29	p,p'-DDT*	0.12-1.29	Canning (South 24 Parganas)	α-HCH, γ-HCH, o,p'-DDT, p,p'-DDT	(Guzzella et al., 2005)
OCPs (aldrin, dieldrin, total DDT, endosulfan, total HCH)	-	2004-2005	Bhagirathi, Alaknanda, Ganga and minor rivers of Uttarakhand	Not detected	-	-	-	-	-	(Semwal and Akolkar, 2006)
OCPs (DDT group, HCB, HCH isomers)	November-December	2005	Hugli, Sundarban wetland	p,p'-DDT	8.48	p,p'-DDT*	<0.10-8.48	South 24 Parganas	-	(Sarkar et al., 2008)
OCPs (aldrin, dieldrin, HCH (lindane and other isomers), total DDT, dicofol)	January-December	2004-2005	Gomti	o,p'-DDT	345.66	o,p'-DDT	23.94 ± 70.36 (100-345.66)	Gomti (not specified)	α-HCH	(Malik et al., 2009)
OCPs (aldrin, chlordane, DDT group, dieldrin, endosulfan group, endrin, HCH isomers, heptachlor group)	Pre-monsoon, monsoon, post-monsoon*	-	Yamuna (Delhi area)	Endrin aldehyde	90.87	Endrin aldehyde*	21.89 ± 0.98-90.87 ± 3.15	Delhi	p,p'-DDT, endosulfan sulfate, endrin aldehyde	(Pandey et al., 2011)	samples collected in triplicates
OCPs (aldrin, DDT group, dieldrin, endosulfan group, HCH isomers); OPhs (chlorpyriphos, dimethoate, ethion, malathion, methylparathion, monocrotophos, phorate, profenophos, phosphamidon, quinalfos); Herbicides (alachlor, buthachlor, pendimethalin)	-		Drains discharging into Yamuna (Delhi area)	Chlorpyriphos	286.56	Chlorpyriphos	72.28 ± 21.5 (<0.01-286.56)	Delhi	-	(Kumar et al., 2011)
OCPs (DDT group, endosulfan group, lindane); OPhs (methyl parathion)	January-December		Ganga and Jamania River (Bhagalpur)	p,p'-DDT	3329.3	p,p'-DDT*	<1-3329.3	Bhagalpur	-	(Singh et al., 2012)
OCPs (aldrin, DDT group, dieldrin, endosulfan group, endrin, HCH isomers, heptachlor group)	-	-	Wetlands in Keoladeo National Park	γ-HCH	7540	γ-HCH	7540 ± 3932	Bharatpur	-	(Singh Bhadouria et al., 2012)
OCPs (aldrin, DDT group, endosulfan group, HCH isomers)	Winter,summer, monsoon	2013-2014	Ganga and Yamuna (Allahabad)	γ-HCH	19.8	γ-HCH*	<10-19.8	Allahabad	-	(Raghuvanshi et al., 2014)
OCPs (DDT group, endosulfan group, HCH isomers); OPhs (chlorpyripfos, methylparathion, monocrotophos, phorate); Herbicides (atrazine, buthaclor); Fungicides (metalaxyl)	May-June, October-November*	2014-2016	Hugli	δ-HCH	0.987	δ-HCH	0.451 ± 0.424 (BDL-0.987)	Hugli (not specified)	α-HCH, β-HCH, δ-HCH	(Mondal et al., 2018)
	* Evaluation of the seasonal variablity of concentrations was considered					* No average available

## Sheet: Table S8
Compound classes	Season of sampling	Year of sampling	Study area	Maximum concentration	ng/L	Highest average concentration	ng/L	Location	Most detected compound	References
OTCs (dimethyltin, monobutyltin, dibutyltin, tributyltin)	Dry, post-monsoon*	1995	Ganga, Pandu, Loni and Ganda Nala rivers (Kanpur-Unnao)	MBT	70.1 (ng Sn/L)	MBT*	<0.31-70.1 (ng Sn/L)	Unnao	TBT	(Ansari et al., 1998)
PAHs (16 compounds)	December	2002	Gomti	Acenaphthylene	65,850	Acenaphthylene*	BDL-65,850	Lucknow	Fluoranthene, phenantrene	(Malik et al., 2004)
PAHs (16 compounds)	June, September, December*	2002-2004	Gomti	Acenaphthylene	82,670	Acenaphthylene	13.78 ± 26.94 (<1-82,670)	Lucknow	-	(Malik et al., 2011)
OTCs (monobutyltin, dibutyltin, tributyltin)	-	2008	Kolkata harbor	DBT	104 (ng Sn/L)	DBT	90 (70-104 ng Sn/L)	Kolkata	-	(Garg et al., 2011)
PCBs (28 congeners)	January	2010	Yamuna and canals, lakes, ponds and drains (Delhi area)	PCB-44	594	PCB-44	85 ± 12 (<1-594)	National Capital Territories	PCB-44	(S. Kumar et al., 2012)
PCBs (27 congeners)	January	2012	Yamuna (Delhi area)	PCB-18	280	PCB-18	94 (<1-280)	Delhi	PCB-52	(B. Kumar et al., 2012b)
PAHs (16 compounds)	May, February-April	2013-2014	Bhagirathi, Alaknanda and Ganga	Pyrene	21.21	Pyrene*	1.04-21.21	Uttarkashi	Chrysene	(Sharma et al., 2018)
	* Evaluation of the seasonal variablity of concentrations was considered					* No average available

## Sheet: Table S9
Compound	Season of sampling	Year of sampling	Study area	Maximum concentration	μg/kg d.w.	Highest average concentration	ng/g d.w.	Location	Most detected compound	References
PAHs (benzo[a]pyrene, phenantrene)	March, June, October, December	1988-1989	Ganga (Narora to Kannauj)	Phenanthrene	18	Phenanthrene*	BDL-18	Narora (Bulandshahr)	Phenanthrene	(Ahmad et al., 1996)
Total PCBs	October, November, March, May	1989, 1992-1993, 1997	Ganga and tributaries in upper, middle and lower reach	Total PCBs	15	Total PCBs	4.1 ± 4.4 (0.9-15)	Sultanganj (Baghalpur)	-	(Senthilkumar et al., 1999)
PAHs (16 compounds)	December	2002	Gomti	Benzo[a]anthracene+ chrysene	1569.94	Benzo[a]anthracene+ chrysene*	4.63-1569.94	Lucknow	-	(Malik et al., 2004)
PAHs (19 compounds)	April	2003	Hugli, Sundarban wetland	Fluoranthene	214	Fluoranthene*	8-214	Kolkata	Fluoranthene, naphtalene, perylene	(Guzzella et al., 2005)
PCBs (13 congeners); PAHs (19 compounds)	April	2003	Hugli, Sundarban wetland	PCB-153	0.54	PCB-153*	0.02-0.54	Canning (South 24 Parganas)	PCB-138, -153	(Guzzella et al., 2005)
PAHs (16 compounds)	June, August, October*	2003	Yamuna (Delhi area)	Naphtalene	4610	Naphtalene	3540 ± 1280 (160-4610)	Delhi	-	(Agarwal et al., 2006)
PBDEs (12 congeners)	November-December	2005	Hugli, Sundarban wetland	PBDE-47	8.832	PBDE-47*	0.053-8.832	South 24 Parganas	PBDE-47	(Binelli et al., 2007)
Total PAHs (19 compounds)	November-December	2005	Hugli, Sundarban wetland	Total PAHs	4249.71	Total PAHs	2615.38 (9.39-4249.71)	South 24 Parganas	-	(Binelli et al., 2008)
PCBs (23 congeners)	November-December	2005	Hugli, Sundarban wetland	PCB-138	6.08	PCB-138	0.02-6.08	Sandeshkhali (North 24 Parganas)	PCB-138	(Binelli et al., 2009)
PAHs (16 compounds)	-	2005-2007	Hugli, Sundarban wetland	Acenaphtylene	1521	Acenaphtylene	390	Lucknow	-	(Tripathi et al., 2009)
Total PAHs (10 compounds)	December	2004	Nainital and Bhimtal Lakes	Total PAHs	217,000	Total PAHs*	1000-217,000	Nainital	-	(Choudhary and Routh, 2010)
PAHs (16 compounds)	June, September, December*	2002	Gomti	Acenaphtylene	2726.4	Acenaphtylene	732.22 ± 968.11 (4.92-2726.4)	Lucknow	-	(Malik et al., 2011)
OTCs (monobutyltin, dibutyltin, tributyltin)	January-February	2009	Hugli, Sundarban wetland	TBT	84.2	TBT*	1.0-84.2	South 24 Parganas	TBT	(Antizar-Ladislao et al., 2011)
OTCs (monobutyltin, dibutyltin, tributyltin)	-	2008	Kolkata harbor	TBT	442 (ng Sn/g)	TBT	173 (66-442 ng Sn/g)	Kolkata	-	(Garg et al., 2011)
PCBS (28 congeners)	September-October	-	Yamuna (Delhi area)	PCB-44	14.17	PCB-37	3.57 (0.10-9.29)	Delhi	PCB-37	(B. Kumar et al., 2012b)
PBDEs (22 congeners)	May	2006	Canals in Kolkata	PBDE-47	0.615	PBDE-47*	0.442-0.615	Kolkata	-	(Kwan et al., 2013)
PAHs (16 compounds)	-	-	Hugli, Sundarban wetland	Fluoranthene	1839.5	Fluoranthene*	27.8-1839.5	Kolkata	-	(Zuloaga et al., 2013)
	* Evaluation of the seasonal variablity of concentrations was considered					* No average available
